# Supplementary material for: Ectoparasite- and Vector-Borne-Related Dermatoses: A Single-Centre Study with Practical Diagnostic and Management Insights in a One Health Perspective
Source: J Clin Med. 2026 Jan 20;15(2):851. doi: 10.3390/jcm15020851 (PMC12841827; doi:10.3390/jcm15020851)
Supplement: Supplementary file 1 [file jcm-15-00851-s001.zip]

Archive with 1 entries (1 files):
- jcm-4045912-supplementary.pdf
